# Supplementary material for: Towards Performant Design of Carbon-Based Nanomotors for Hydrogen Separation through Molecular Dynamics Simulations
Source: Int J Mol Sci. 2020 Dec 16;21(24):9588. doi: 10.3390/ijms21249588 (PMC7766832; doi:10.3390/ijms21249588)
Supplement: Supplementary file 1 [file ijms-21-09588-s001.zip]

Archive with 5 entries (4 files):
- Articol1/
- Articol1/SV1.mp4
- Articol1/SV2.mp4
- Articol1/SV3.mp4
- Articol1/SV4.mp4
